# Supplementary material for: Responses to SARS-CoV-2 Vaccination in Patients with Cancer (ReCOVer Study): A Prospective Cohort Study of the Hellenic Cooperative Oncology Group
Source: Cancers (Basel). 2021 Sep 15;13(18):4621. doi: 10.3390/cancers13184621 (PMC8466969; doi:10.3390/cancers13184621)
Supplement: Supplementary file 1 [file cancers-13-04621-s001.zip]

Archive with 1 entries (1 files):
- cancers-1367847-supplementary.pdf
